# Supplementary material for: Trait impulsivity components correlate differently with proactive and reactive control
Source: PLoS One. 2017 Apr 19;12(4):e0176102. doi: 10.1371/journal.pone.0176102 (PMC5397062; doi:10.1371/journal.pone.0176102)
Supplement: S1 Table — Cc: congruent trials; Cn: neutral trials within congruent blocks; Ii: incongruent trials; In: neutral trials within incongruent blocks; in_trail: Trial Interference = Ii-In. cn_trail: Trial Facilitation = Cc-Cn; IN_block: Blocked Interference = Incongruent Blocks—Neutral blocks; CN_blcok: Blocked Facilitation = Congruent Blocks—Neutral blocks. (XLSX) [file pone.0176102.s001.xlsx]

## Sheet: S1 Table
sub_ID	age	gender	Questionnaire measures				Accuracy							Reaction Time							RT effect				Accuracy effect				proactive control of ROIs					reactive control of ROIs
			BIS_total	BIS_nonplanning	BIS_motor	BIS_attention	Congruent Blocks	Incongruent Blocks	Neutral blocks	Cc	Cn	Ii	In	Congruent Blocks	Incongruent Blocks	Neutral blocks	Cc	Cn	Ii	In	IN_block	in_trail	CN_block	cn_trail	IN_block	in_trail	C_block	cn_trail	L_DLPFC_B	R_DLPFC_B	L_IPL_B	R_IPL_B	ACC_B	R_DLPFC_trail	L_DLPFC_trail	ACC_trail
14	20	F	60	15	25	20	0.962963	0.962963	0.953704	0.962963	0.962963	0.925926	0.969136	504.157	536.435	500.63	491.463	516.852	547.87	508.753	35.8056	39.1173	3.5278	-25.3889	0.009259	-0.04321	0.009259	0	1.97296	0.219314	1.29017	0.662699	1.0366	2.93834	1.34607	-1.0537
19	22	M	90	30	31	29	0.97	0.95	0.98	0.96	0.98	0.96	0.94	646.91	677.18	635.54	639.481	654.208	686.673	667.51	41.646	19.163	11.376	-14.727	-0.0277778	0.0185185	-0.00925926	-0.0185185	0.940278	0.0951327	0.797326	0.412254	0.202776	-1.07497	1.73892	-3.93486
29	20	F	67	22	17	28	0.83	0.81	0.83	0.83	0.83	0.83	0.8	711.49	748.74	672.13	696.422	726.556	780.8	715.186	76.606	65.614	39.356	-30.134	-0.0185185	0.037037	0	0	0.613133	-0.217115	0.169701	-0.325183	0.0225958	1.14883	3.04371	-0.0567071
102	22	M	60	19	19	22	0.990741	0.990741	1	1	0.981481	0.981481	1	604.269	646.972	599.528	574.222	634.315	666.389	608.87	47.4444	57.5185	4.7407	-60.0926	-0.009259	-0.018519	-0.009259	0.018519	0.615794		0.0275456	-0.487626	1.2633	1.16054	-1.40725	0.579294
103	20	F	65	27	16	22	0.89	0.85	0.84	0.87	0.91	0.85	0.85	805.6	969.47	805.53	816.723	794.939	1060.02	878.913	163.94	181.109	0.077	21.784	0.00925926	0	0.0462963	-0.037037	0.592834	1.14923	-0.142847	0.543038	0.30415	-0.864068	2.24875	0.401736
106	23	M	65	24	21	20	0.83	0.87	0.86	0.83	0.83	0.81	0.93	658.94	706.6	660.39	652.422	665.467	720.341	694.5	46.209	25.841	-1.443	-13.045	0.00925926	-0.111111	-0.0277778	0	1.20061	1.18959	-0.184716	0.574201	0.743622	1.76679	3.20515	4.66866
111	20	F	84	28	22	34	0.84	0.88	0.81	0.87	0.81	0.89	0.87	611.92	649.35	623.72	578.809	647.295	710.562	586.83	25.6232	123.733	-11.8011	-68.4869	0.0740741	0.0185185	0.037037	0.0555556	0.500758	0.610165	0.131665	0.916482	0.0220576	3.00115	3.32899	3.09617
140	21	F	50	14	19	17	0.94	0.9	0.91	0.96	0.91	0.89	0.91	640.34	652.54	700.3	602.846	680.122	667.646	637.735	-47.7598	29.9111	-59.9593	-77.2763	-0.00925926	-0.0185185	0.0277778	0.0555556	0.512206	0.667746	0.350955	0.874622	0.994117	3.62452	-1.78436	0.392883
205	22	F	77	25	23	29	0.93	0.9	0.92	0.89	0.96	0.85	0.94	638.87	694.77	645.56	608.458	666.942	717.957	673.863	49.2176	44.0938	-6.68556	-58.484	-0.0185185	-0.0925926	0.00925926	-0.0740741	0.145039	0.482295	0.0421338	2.09021	0.467998	3.20747	1.26998	-0.613511
215	21	F	72	24	20	28	0.861111	0.824074	0.87963	0.944444	0.777778	0.740741	0.888889	628.926	624.296	649.759	607.37	650.481	630.315	639.265	-25.463	-8.9506	-20.8334	-43.1111	-0.055556	-0.148148	-0.018519	0.166666	0.216944	0.354101	-0.142656	0.397296	0.493812	-0.592528	-0.0462996	-1.01911
308	19	M	60	22	17	21	0.76	0.68	0.71	0.8	0.72	0.56	0.8	804.85	890.16	811.48	801.535	808.513	985.433	823.698	78.6839	161.736	-6.62686	-6.97794	-0.037037	-0.240741	0.0462963	0.0740741	0.833029	0.724872	0.614387	2.50067	0.516666	2.71936	1.17207	4.46719
312	19	F	62	21	18	23	1	0.97	1	1	1	0.94	1	615.45	725.57	659.04	588.056	642.852	777.255	676.759	66.5344	100.496	-43.5833	-54.7963	-0.0277778	-0.0555556	0	0	0.299737	1.10294	0.452356	1.61807	1.33305	-0.122943	2.55139	2.22478
330	21	M	63	19	19	25	0.93	0.91	0.9	0.91	0.94	0.91	0.91	764.57	767.33	744.37	756.776	772.059	802.388	732.265	22.9554	70.1224	20.1989	-15.2833	0.00925926	0	0.0277778	-0.037037	1.02649	0.663685	0.346019	0.282343	0.0992563	3.81342	9.16704	-0.00679784
333	22	M	57	22	15	20	0.96	0.94	0.96	1	0.93	0.93	0.96	639.21	663.66	643.11	616.981	663.22	701.4	627.365	20.551	74.035	-3.894	-46.239	-0.0185185	-0.037037	0	0.0740741	0.192897	0.380503	-0.500992	-0.0250551	0.17192	3.1639	1.70092	7.21066
334	20	F	70	24	18	28	0.81	0.89	0.87	0.81	0.8	0.89	0.89	732.12	809.75	756.48	721.364	743.116	849.125	770.375	53.271	78.75	-24.364	-21.752	0.0185185	0	-0.0648148	0.0185185	0.903601	0.750417	0.156573	-0.230452	0.186217	3.56274	0.978758	0.754614
336	20	F	81	21	31	29	1	0.94	0.98	1	1	0.91	0.96	584.43	643	588.37	579.167	589.685	668.551	618.923	54.632	49.628	-3.942	-10.518	-0.0462963	-0.0555556	0.0185185	0	0.941062	0.452409	0.896355	0.510271	0.404033	-0.773771	-0.486399	-7.14758
412	20	F	80	29	23	28	0.94	0.91	0.97	0.94	0.94	0.87	0.94	806.85	947.21	884.2	821.765	791.941	1044.06	857.961	63.0143	186.103	-77.3471	29.8235	-0.0648148	-0.0740741	-0.0277778	0	-0.155365	0.504324	0.269306	1.10883	0.621678	2.28887	0.994004	1.81476
418	21	F	73	26	20	27	0.94	0.94	0.96	0.91	0.96	0.91	0.96	594.73	690.68	598.48	557.49	629.827	744.041	640.404	92.202	103.637	-3.748	-72.337	-0.0277778	-0.0555556	-0.0277778	-0.0555556	0.578409	0.836852	1.12108	2.5263	0.974931	3.6847	2.91038	4.03017
424	19	M	66	20	22	24	0.86	0.89	0.92	0.83	0.89	0.89	0.89	757.83	752.06	766.73	694.578	817.125	778.25	725.875	-14.6648	52.375	-8.89932	-122.547	-0.0277778	0	-0.0555556	-0.0555556	1.02137	1.42698	1.02358	0.804645	0.697712	5.52288	2.22296	-2.46007
429	20	M	64	22	21	21	0.66	0.67	0.63	0.67	0.65	0.67	0.67	663.38	714.88	716.71	628.611	699.143	748.306	681.444	-1.83088	66.8611	-53.3256	-70.5317	0.037037	0	0.0277778	0.0185185	0.696481	0.428239	0.242844	0.222444	-0.788815	2.297	2.9739	1.47083
431	21	M	57	18	20	19	0.84	0.82	0.81	0.83	0.85	0.85	0.8	657.22	649.17	625.21	630.756	683.109	675.196	621.326	23.964	53.87	32.015	-52.353	0.00925926	0.0555556	0.0277778	-0.0185185	0.247263	0.719553	1.08039	0.821708	0.319384	1.5309	3.76116	0.476775
458	20	M	71	22	23	26	0.57	0.66	0.69	0.59	0.56	0.65	0.67	923.47	920.23	914.08	880.063	969.767	972.086	869.806	6.144	102.28	9.387	-89.704	-0.0277778	-0.0185185	-0.111111	0.037037	-0.467453		-0.240264	-0.703464	-1.46008	-1.64973	-1.01346	-1.19309
461	20	M	70	24	20	26	0.907407	0.898148	0.935185	0.944444	0.87037	0.888889	0.925926	613.972	631.815	591.963	598.315	629.63	644.167	601.13	39.8518	43.0371	22.0092	-31.3148	-0.037037	-0.037037	-0.027778	0.074074	0.820398	0.81053	0.338177	-0.0447252	0.00332096	2.91526	-2.1806	0.631955
503	20	M	71	31	16	24	0.96	0.95	0.98	0.96	0.96	0.91	1	750.01	804.63	719.12	753.635	746.385	874.755	741	85.5084	133.755	30.887	7.25	-0.0277778	-0.0925926	-0.0185185	0	1.61287	0.932992	0.39349	0.179941	0.609236	7.64073	11.3414	5.75844
511	21	F	72	21	27	24	0.97	0.95	0.96	0.98	0.96	0.94	0.96	764.32	765.03	758.41	747.642	781.327	814.51	716.5	6.61566	98.0098	5.91035	-33.6854	-0.00925926	-0.0185185	0.00925926	0.0185185	0.840861	0.319452	1.15033	1.40879	0.53994	1.33568	-0.183274	-0.545496
513	20	M	67	22	25	20	0.97	0.91	0.96	0.98	0.96	0.85	0.96	719.94	765.63	675.39	721.792	718.058	838.652	701.038	90.239	137.614	44.549	3.734	-0.0555556	-0.111111	0.00925926	0.0185185	0.686945	1.10656	1.12874	1.92754	1.43713	-0.248844	1.3508	0.197478
514	21	M	67	17	28	22	0.91	0.88	0.87	0.91	0.91	0.87	0.89	782.61	808.44	820.51	740.755	824.469	804.447	812.354	-12.0685	-7.90736	-37.8984	-83.7143	0.00925926	-0.0185185	0.037037	0	0.451158	0.348437	0.663295	0.366732	-0.106809	0.248286	1.30358	1.0926
518	20	M	54	15	20	19	0.87	0.91	0.88	0.87	0.87	0.89	0.93	834.95	887.49	872.26	821.043	848.851	917.833	858.36	15.2266	59.4733	-37.3163	-27.8085	0.0277778	-0.037037	-0.00925926	0	-0.358217	1.04288	0.581147	1.98782	-0.503316	3.36775	3.01244	3.0284
519	21	M	60	18	21	21	0.98	0.97	0.98	0.98	0.98	0.96	0.98	700.12	745.11	735.58	677.019	723.226	791.731	699.377	9.52938	92.3534	-35.4623	-46.2075	-0.00925926	-0.0185185	0	0	0.282931	0.68928	0.950969	0.836517	1.21072	2.10825	2.78178	2.56503
541	21	F	51	15	20	16	0.87037	0.861111	0.916667	0.888889	0.851852	0.851852	0.901235	788.352	903.361	777.602	736.389	840.315	952.167	803.253	125.759	148.914	10.75	-103.926	-0.055556	-0.049383	-0.046297	0.037037	0.608144	0.797947	-0.0535823	-0.615304	0.0605572	1.73034	1.0947	2.09864
550	21	F	55	15	17	23	1	1	1	1	1	1	1	591.97	650.07	615.65	573.074	610.87	661.148	638.981	34.417	22.167	-23.676	-37.796	0	0	0	0	0.466106	0.170099	0.716545	1.16507	0.340237	1.02154	-2.04898	0.32949
706	19	M	65.33	22.55	24	18.78	0.76	0.66	0.72	0.8	0.72	0.61	0.7	1030.94	1061.68	992.91	1021.74	1041.08	1096.79	1031.18	68.7658	65.6037	38.0288	-19.3327	-0.0648148	-0.0925926	0.037037	0.0740741	0.802274	1.15896	1.48087	0.597867	1.06089	-0.826839	-1.39413	-0.492528
728	21	M	62	21	23	18	0.99	0.97	0.96	0.98	1	0.94	1	727.05	767.43	725.02	709.585	744.185	824.608	713.426	42.4093	111.182	2.0275	-34.6003	0.00925926	-0.0555556	0.0277778	-0.0185185	0.597743	0.621473	0.236899	-0.590037	-0.369589	1.4935	2.36054	-1.46238
